# Supplementary material for: Downregulation of miR-542-3p promotes osteogenic transition of vascular smooth muscle cells in the aging rat by targeting BMP7
Source: Hum Genomics. 2019 Dec 11;13:67. doi: 10.1186/s40246-019-0245-z (PMC6907335; doi:10.1186/s40246-019-0245-z)
Supplement: Supplementary file 1 — Additional file 1: Table S1. oVSMCs vs yVSMCs 2.0 fold upregulated miRNAs. Table S2. oVSMCs vs yVSMCs 2.0 fold downregulated miRNAs. Table S3. Predicted targets of miR-542-3p. [file 40246_2019_245_MOESM1_ESM.xls]

## Sheet: sheet
Supplementary table 1 oVSMCs vs yVSMCs 2.0 fold upregulated miRNAs
ID	Name	Fold change
42685	rno-miR-871-5p	2.54459
145838	rno-miR-125b-1-3p	2.09222
42769	rno-let-7b-3p	2.68339
145843	rno-miR-330-5p	3.24436
145897	rno-miR-92b-3p	2.03567
148459	rno-miR-3593-3p	2.0074
46381	rno-miR-1298	2.81921
28547	rno-miR-675-5p	3.05351
148284	rno-miR-208b-3p	25.4459
148175	rno-miR-1843-3p	2.79322
11229	rno-miR-341	2.00197
148501	rno-miR-425-3p	2.93859
148507	rno-miR-539-3p	3.58922
42456	rno-miR-598-3p	2.14631
11004	rno-miR-203a-3p	2.42715
148129	rno-miR-503-3p	14.0801
148417	rno-miR-1188-3p	2.98586
169329	rno-miR-370-3p	5.18612
42752	rno-miR-872-3p	2.91921
148559	rno-miR-411-3p	3.27683
17953	rno-miR-183-3p	2.04821
11207	rno-miR-202-3p	2.39985
148017	rno-miR-743a-5p	2.3071
11023	rno-miR-222-3p	2.05323
42743	rno-let-7e-3p	2.09929
148651	rno-miR-3072	2.12049
148608	rno-miR-551b-5p	3.0879
148472	rno-miR-201-5p	10.1784
148316	rno-miR-134-3p	2.15915
42747	rno-miR-93-3p	7.057
27558	rno-miR-155-5p	2.33138
147908	rno-miR-3065-5p	3.26556
148011	rno-miR-702-3p	2.13746
168689	rno-miR-361-3p	2.24626
Supplementary table 2 oVSMCs vs yVSMCs 2.0 fold downregulated miRNAs
ID	Name	Fold change
42767	rno-miR-34c-3p	0.284994
148306	rno-miR-381-3p	0.299173
145701	rno-miR-668	0.424836
42864	rno-miR-743b-3p	0.427954
10943	rno-miR-136-5p	0.341468
10990	rno-miR-196a-5p	0.00933796
14272	rno-miR-542-3p	0.070955
145889	rno-miR-196b-5p	0.0207299
33596	rno-miR-126a-5p	0.467288
146012	rno-miR-1949	0.469771
42627	rno-miR-212-3p	0.390718
17851	rno-miR-200c-5p	0.455748
10998	rno-miR-19b-3p	0.394002
10997	rno-miR-19a-3p	0.485609
148051	rno-miR-770-3p	0.403904
27544	rno-miR-363-5p	0.123662
148592	rno-miR-448-5p	0.439913
46918	rno-miR-375-3p	0.282733
17280	rno-miR-15b-5p	0.442718
11092	rno-miR-378a-5p	0.349407
148057	rno-miR-186-3p	0.296236
42724	rno-miR-34b-3p	0.429894
42606	rno-miR-330-3p	0.428125
11221	rno-miR-300-3p	0.410148
33114	rno-miR-455-3p	0.377931
146201	rno-miR-1839-3p	0.41941
148309	rno-miR-3068-3p	0.232478
13150	rno-miR-322-5p	0.340145
Supplementary table 3 Predicted targets of miR-542-3p
Target Rank	Gene Symbol	Gene Description
1	Elavl2	ELAV like RNA binding protein 2
2	Tmem65	transmembrane protein 65
3	Cops5	COP9 signalosome subunit 5
4	Gabarap	GABA type A receptor-associated protein
5	Ulk2	unc-51 like autophagy activating kinase 2
6	Fat3	FAT atypical cadherin 3
7	Grsf1	G-rich RNA sequence binding factor 1
8	Eif2b1	eukaryotic translation initiation factor 2B subunit alpha
9	Klhl29	kelch-like family member 29
10	Fhod3	formin homology 2 domain containing 3
11	Abcc9	ATP binding cassette subfamily C member 9
12	Gria4	glutamate ionotropic receptor AMPA type subunit 4
13	Txk	TXK tyrosine kinase
14	Spindoc	spindlin interactor and repressor of chromatin binding
15	Tbcd	tubulin folding cofactor D
16	Ddx25	DEAD-box helicase 25
17	Ddi2	DNA damage inducible 1 homolog 2
18	Btg1	BTG anti-proliferation factor 1
19	Tpgs2	tubulin polyglutamylase complex subunit 2
20	Armc8	armadillo repeat containing 8
21	Mkln1	muskelin 1
22	Pdcd7	programmed cell death 7
23	Adamts15	ADAM metallopeptidase with thrombospondin type 1 motif, 15
24	Speg	striated muscle enriched protein kinase
25	Heyl	hes-related family bHLH transcription factor with YRPW motif-like
26	Spo11	SPO11, initiator of meiotic double stranded breaks
27	Ric3	RIC3 acetylcholine receptor chaperone
28	Zzz3	zinc finger, ZZ-type containing 3
29	Plppr4	phospholipid phosphatase related 4
30	Lrpap1	LDL receptor related protein associated protein 1
31	Pfkm	phosphofructokinase, muscle
32	Zfhx4	zinc finger homeobox 4
33	Hmgb1	high mobility group box 1
34	Napa	NSF attachment protein alpha
35	Msra	methionine sulfoxide reductase A
36	Rabif	RAB interacting factor
37	Gnaz	G protein subunit alpha z
38	Zfp275	zinc finger protein 275
39	Pou1f1	POU class 1 homeobox 1
40	Stc1	stanniocalcin 1
41	Slco1a2	solute carrier organic anion transporter family, member 1A2
42	Eef1a1	eukaryotic translation elongation factor 1 alpha 1
43	Zbtb25	zinc finger and BTB domain containing 25
44	Tsc22d1	TSC22 domain family, member 1
45	Synj2	synaptojanin 2
46	Kbtbd7	kelch repeat and BTB domain containing 7
47	Pou2f3	POU class 2 homeobox 3
48	Ccdc117	coiled-coil domain containing 117
49	Cep104	centrosomal protein 104
50	Sfrp1	secreted frizzled-related protein 1
51	Smurf2	SMAD specific E3 ubiquitin protein ligase 2
52	Nacc1	nucleus accumbens associated 1
53	LOC689600	hypothetical protein LOC689600
54	Igsf10	immunoglobulin superfamily, member 10
55	Chst10	carbohydrate sulfotransferase 10
56	Ptpn4	protein tyrosine phosphatase, non-receptor type 4
57	Abcb1a	ATP binding cassette subfamily B member 1A
58	Nexmif	neurite extension and migration factor
59	Traf2	Tnf receptor-associated factor 2
60	N4bp1	Nedd4 binding protein 1
61	Nit2	nitrilase family, member 2
62	Trappc8	trafficking protein particle complex 8
63	Elovl3	ELOVL fatty acid elongase 3
64	Syce1	synaptonemal complex central element protein 1
65	Arhgap28	Rho GTPase activating protein 28
66	Pum2	pumilio RNA-binding family member 2
67	Tgfbrap1	transforming growth factor, beta receptor associated protein 1
68	Mrpl40	mitochondrial ribosomal protein L40
69	Eif4e	eukaryotic translation initiation factor 4E
70	Cga	glycoprotein hormones, alpha polypeptide
71	Usp42	ubiquitin specific peptidase 42
72	Ago1	argonaute RISC catalytic component 1
73	Mustn1	musculoskeletal, embryonic nuclear protein 1
74	Kif18b	kinesin family member 18B
75	RGD1562136	similar to D1Ertd622e protein
76	Ap3d1	adaptor related protein complex 3 subunit delta 1
77	G6pc	glucose-6-phosphatase, catalytic subunit
78	Angpt2	angiopoietin 2
79	Nup98	nucleoporin 98
80	Tgfbr3	transforming growth factor beta receptor 3
81	Galnt2	polypeptide N-acetylgalactosaminyltransferase 2
82	Srp72	signal recognition particle 72
83	Steap2	STEAP2 metalloreductase
84	Trub2	TruB pseudouridine synthase family member 2
85	Fermt1	fermitin family member 1
86	Anapc7	anaphase promoting complex subunit 7
87	Pxk	PX domain containing serine/threonine kinase
88	Tnpo1	transportin 1
89	Map1b	microtubule-associated protein 1B
90	Glul	glutamate-ammonia ligase
91	Rer1	retention in endoplasmic reticulum sorting receptor 1
92	Emc10	ER membrane protein complex subunit 10
93	Spsb4	splA/ryanodine receptor domain and SOCS box containing 4
94	Glg1	golgi glycoprotein 1
95	Dgkq	diacylglycerol kinase, theta
96	Slain2	SLAIN motif family, member 2
97	Nemp2	nuclear envelope integral membrane protein 2
98	Cpne5	copine 5
99	Myh9	myosin, heavy chain 9, non-muscle
100	Slc7a7	solute carrier family 7 member 7
101	Itpr1	inositol 1,4,5-trisphosphate receptor, type 1
102	Selenof	selenoprotein F
103	RGD1309350	similar to transthyretin (4L369)
104	Nbr1	NBR1, autophagy cargo receptor
105	Gstt3	glutathione S-transferase, theta 3
106	Magi2	membrane associated guanylate kinase, WW and PDZ domain containing 2
107	Casp4	caspase 4
108	LOC100302372	hypothetical protein LOC100302372
109	Mb	myoglobin
110	Lct	lactase
111	Erlin2	ER lipid raft associated 2
112	Jam2	junctional adhesion molecule 2
113	Tmem229b	transmembrane protein 229B
114	Sowahc	sosondowah ankyrin repeat domain family member C
115	Sox14	SRY box 14
116	Exoc2	exocyst complex component 2
117	Tubb3	tubulin, beta 3 class III
118	Nudt7	nudix hydrolase 7
119	Gak	cyclin G associated kinase
120	Epha4	Eph receptor A4
121	Rad51	RAD51 recombinase
122	Kmt2e	lysine methyltransferase 2E
123	Acbd3	acyl-CoA binding domain containing 3
124	Osbpl2	oxysterol binding protein-like 2
125	Ccdc43	coiled-coil domain containing 43
126	Lrat	lecithin retinol acyltransferase
127	Atg14	autophagy related 14
128	Gldc	glycine decarboxylase
129	Tshr	thyroid stimulating hormone receptor
130	Gls2	glutaminase 2
131	Kcmf1	potassium channel modulatory factor 1
132	B3gnt5	UDP-GlcNAc:betaGal beta-1,3-N-acetylglucosaminyltransferase 5
133	Mybl1	MYB proto-oncogene like 1
134	Tbx20	T-box 20
135	Apoa4	apolipoprotein A4
136	Idh1	isocitrate dehydrogenase (NADP(+)) 1, cytosolic
137	Clns1a	chloride nucleotide-sensitive channel 1A
138	Pip5k1c	phosphatidylinositol-4-phosphate 5-kinase type 1 gamma
139	Syt17	synaptotagmin 17
140	Gpr149	G protein-coupled receptor 149
141	Per2	period circadian regulator 2
142	Mtpn	myotrophin
143	B4galt6	beta-1,4-galactosyltransferase 6
144	Slc35f6	solute carrier family 35, member F6
145	Insyn2	inhibitory synaptic factor 2A
146	Rit1	Ras-like without CAAX 1
147	Armc7	armadillo repeat containing 7
148	F3	coagulation factor III, tissue factor
149	Prss16	serine protease 16
150	Ypel5	yippee-like 5
151	Gsdme	gasdermin E
152	Lpl	lipoprotein lipase
153	Gad2	glutamate decarboxylase 2
154	Tmem268	transmembrane protein 268
155	Strn3	striatin 3
156	Trak1	trafficking kinesin protein 1
157	Misp	mitotic spindle positioning
158	Pin1	peptidylprolyl cis/trans isomerase, NIMA-interacting 1
159	Btaf1	B-TFIID TATA-box binding protein associated factor 1
160	Shisa7	shisa family member 7
161	Oser1	oxidative stress responsive serine-rich 1
162	Zbtb45	zinc finger and BTB domain containing 45
163	Gabra2	gamma-aminobutyric acid type A receptor alpha2 subunit
164	Slc39a10	solute carrier family 39 member 10
165	Tktl1	transketolase-like 1
166	Bhlhb9	basic helix-loop-helix family member B9
167	Fam104a	family with sequence similarity 104, member A
168	Gnat3	G protein subunit alpha transducin 3
169	Arpc1a	actin related protein 2/3 complex, subunit 1A
170	Pls1	plastin 1
171	Stard6	StAR-related lipid transfer domain containing 6
172	Cherp	calcium homeostasis endoplasmic reticulum protein
173	Wdr54	WD repeat domain 54
174	Zbtb49	zinc finger and BTB domain containing 49
175	Mob3b	MOB kinase activator 3B
176	Slc45a3	solute carrier family 45, member 3
177	Enkur	enkurin, TRPC channel interacting protein
178	Ralgapb	Ral GTPase activating protein non-catalytic beta subunit
179	Grpel2	GrpE-like 2, mitochondrial
180	Jak1	Janus kinase 1
181	Aco1	aconitase 1
182	Podxl	podocalyxin-like
183	Ilk	integrin-linked kinase
184	Hsdl1	hydroxysteroid dehydrogenase like 1
185	Pard3	par-3 family cell polarity regulator
186	Rsu1	Ras suppressor protein 1
187	Cnnm4	cyclin and CBS domain divalent metal cation transport mediator 4
188	Kcnj6	potassium voltage-gated channel subfamily J member 6
189	Kdelc2	KDEL motif containing 2
190	Crkl	CRK like proto-oncogene, adaptor protein
191	Bicd2	BICD cargo adaptor 2
192	Rcc1l	RCC1 like
193	Nans	N-acetylneuraminate synthase
194	Psme3	proteasome activator subunit 3
195	Galnt13	polypeptide N-acetylgalactosaminyltransferase 13
196	Adarb1	adenosine deaminase, RNA-specific, B1
197	Irf4	interferon regulatory factor 4
198	Pwwp2b	PWWP domain containing 2B
199	Sash3	SAM and SH3 domain containing 3
200	Scarb1	scavenger receptor class B, member 1
201	Nemp1	nuclear envelope integral membrane protein 1
202	Prr3	proline rich 3
203	Cyp2j4	cytochrome P450, family 2, subfamily j, polypeptide 4
204	Elovl1	ELOVL fatty acid elongase 1
205	Unc45b	unc-45 myosin chaperone B
206	Slco1a1	solute carrier organic anion transporter family, member 1a1
207	Cdhr1	cadherin-related family member 1
208	Ddah1	dimethylarginine dimethylaminohydrolase 1
209	Bub3	BUB3 mitotic checkpoint protein
210	Them4	thioesterase superfamily member 4
211	Sptan1	spectrin, alpha, non-erythrocytic 1
212	Iyd	iodotyrosine deiodinase
213	Dnajc15	DnaJ heat shock protein family (Hsp40) member C15
214	Tmeff2	transmembrane protein with EGF-like and two follistatin-like domains 2
215	Zbtb7a	zinc finger and BTB domain containing 7a
216	Spag9	sperm associated antigen 9
217	Capn12	calpain 12
218	Inka2	inka box actin regulator 2
219	Rsbn1	round spermatid basic protein 1
220	Ctcf	CCCTC-binding factor
221	Prtg	protogenin
222	Slc6a6	solute carrier family 6 member 6
223	Inhbb	inhibin subunit beta B
224	Rab22a	RAB22A, member RAS oncogene family
225	Adamts12	ADAM metallopeptidase with thrombospondin type 1 motif, 12
226	Synm	synemin
227	Fam234b	family with sequence similarity 234, member B
228	Fgl2	fibrinogen-like 2
229	Grb2	growth factor receptor bound protein 2
230	Ceacam1	carcinoembryonic antigen related cell adhesion molecule 1
231	Pnpo	pyridoxamine 5'-phosphate oxidase
232	Casp2	caspase 2
233	Spata2	spermatogenesis associated 2
234	Ddx19b	DEAD-box helicase 19B
235	Phyhipl	phytanoyl-CoA 2-hydroxylase interacting protein-like
236	Scly	selenocysteine lyase
237	Fyco1	FYVE and coiled-coil domain containing 1
238	Epb41l1	erythrocyte membrane protein band 4.1-like 1
239	Fam118a	family with sequence similarity 118, member A
240	F13a1	coagulation factor XIII A1 chain
241	Bmp7	bone morphogenetic protein 7
242	Ripk1	receptor interacting serine/threonine kinase 1
243	Spdya	speedy/RINGO cell cycle regulator family member A
244	Prpf19	pre-mRNA processing factor 19
245	Ormdl1	ORMDL sphingolipid biosynthesis regulator 1
246	Txnrd3	thioredoxin reductase 3
247	Kdm5b	lysine demethylase 5B
248	Hsd3b3	hydroxy-delta-5-steroid dehydrogenase, 3 beta- and steroid delta-isomerase 3
249	Akr1c19	aldo-keto reductase family 1, member C19
250	Stk3	serine/threonine kinase 3
251	Sv2b	synaptic vesicle glycoprotein 2b
252	RGD1562310	similar to hypothetical protein FLJ21415
253	Arl11	ADP-ribosylation factor like GTPase 11
254	Fkbp9	FKBP prolyl isomerase 9
255	Spire1	spire-type actin nucleation factor 1
256	Thap3	THAP domain containing 3
257	Hyal4	hyaluronidase 4
258	Twf1	twinfilin actin-binding protein 1
259	Scn2a	sodium voltage-gated channel alpha subunit 2
260	Ssr1	signal sequence receptor subunit 1
261	Pum3	pumilio RNA-binding family member 3
262	Fam32a	family with sequence similarity 32, member A
263	Nova1	NOVA alternative splicing regulator 1
264	Wtap	WT1 associated protein
265	Klhl4	kelch-like family member 4
266	Timm10	translocase of inner mitochondrial membrane 10
267	Ehd4	EH-domain containing 4
268	Fzd3	frizzled class receptor 3
269	LOC288913	similar to LEYDIG CELL TUMOR 10 KD PROTEIN
270	Capza1	capping actin protein of muscle Z-line subunit alpha 1
271	Peli2	pellino E3 ubiquitin protein ligase family member 2
272	Tph1	tryptophan hydroxylase 1
273	Upk1b	uroplakin 1B
274	Wwc2	WW and C2 domain containing 2
275	Dennd6a	DENN domain containing 6A
276	Mafk	MAF bZIP transcription factor K
277	Trim36	tripartite motif-containing 36
278	Vipr1	vasoactive intestinal peptide receptor 1
279	Spx	spexin hormone
280	Tbc1d5	TBC1 domain family, member 5
281	Stx7	syntaxin 7
282	Mylip	myosin regulatory light chain interacting protein
283	Mrpl53	mitochondrial ribosomal protein L53
284	LOC303566	E2F1-inducible gene
285	Wdr78	WD repeat domain 78
286	Gas7	growth arrest specific 7
287	Bloc1s6	biogenesis of lysosomal organelles complex 1 subunit 6
288	Mpzl3	myelin protein zero-like 3
289	Srsf1	serine and arginine rich splicing factor 1
290	Cntd1	cyclin N-terminal domain containing 1
291	Pthlh	parathyroid hormone-like hormone
292	Tbck	TBC1 domain containing kinase
293	LOC294154	similar to chromosome 6 open reading frame 106 isoform a
294	Dgat2l6	diacylglycerol O-acyltransferase 2-like 6
295	Ccn3	cellular communication network factor 3
296	Lpo	lactoperoxidase
297	Eno1	enolase 1
298	Zdhhc15	zinc finger, DHHC-type containing 15
299	Ccn6	cellular communication network factor 6
300	Bag4	BCL2-associated athanogene 4
301	Pfdn1	prefoldin subunit 1
302	Ankrd29	ankyrin repeat domain 29
303	Ppp1r12b	protein phosphatase 1, regulatory subunit 12B
304	Rdx	radixin
305	Tmem132b	transmembrane protein 132B
306	Rps6kb1	ribosomal protein S6 kinase B1
307	Proz	protein Z, vitamin K-dependent plasma glycoprotein
308	Cd7	Cd7 molecule
309	Decr2	2,4-dienoyl-CoA reductase 2
310	Hnrnpu	heterogeneous nuclear ribonucleoprotein U
311	Arl2bp	ADP-ribosylation factor like GTPase 2 binding protein
312	Sh3kbp1	SH3 domain-containing kinase-binding protein 1
313	Nfat5	nuclear factor of activated T-cells 5
314	Dmtn	dematin actin binding protein
315	Acad10	acyl-CoA dehydrogenase family, member 10
316	Pitpnm2	phosphatidylinositol transfer protein, membrane-associated 2
317	Tmprss5	transmembrane serine protease 5
318	Atp13a3	ATPase 13A3
319	Avpi1	arginine vasopressin-induced 1
320	Csde1	cold shock domain containing E1
321	Slc30a7	solute carrier family 30 member 7
322	Laptm5	lysosomal protein transmembrane 5
323	Lrrc59	leucine rich repeat containing 59
324	Slc11a2	solute carrier family 11 member 2
325	Atp11a	ATPase phospholipid transporting 11A
326	Cdc42bpb	CDC42 binding protein kinase beta
327	Plekha8	pleckstrin homology domain containing A8
328	Zfp292	zinc finger protein 292
